# Supplementary material for: Increasing access to CAR-T therapy: a case study of an academic hospital’s alternative innovation model
Source: Orphanet J Rare Dis. 2026 Apr 10;21:215. doi: 10.1186/s13023-026-04320-7 (PMC13248320; doi:10.1186/s13023-026-04320-7)
Supplement: Supplementary file 1 — Supplementary Material 1 [file 13023_2026_4320_MOESM1_ESM.xlsx]

## Sheet: Sheet1
	Mission & purpose		Resources								Practices				Context
Interview/Code	History and mission	Priority setting	Funding				Knowledge		Manufacturing	Relationships	Transparency	Knowledge management & IP	Access
			Public	Private	Philanthropic	Revenues	Internal	External					Pricing	Access strategies
